# Supplementary material for: When Paying Attention Pays Back: Missense Mutation c.1006G>A p. (Val336Ile) in PRKAG2 Gene Causing Left Ventricular Hypertrophy and Conduction Abnormalities in a Caucasian Patient: Case Report and Literature Review
Source: Int J Mol Sci. 2024 Aug 23;25(17):9171. doi: 10.3390/ijms25179171 (PMC11395525; doi:10.3390/ijms25179171)
Supplement: Supplementary file 1 [file ijms-25-09171-s001.zip]

Archive with 3 entries (3 files):
- Figure S1 ECG daughter.tif
- Figure S2 ECG son.tif
- Supplementary Files.pdf
